# Supplementary material for: Identifying the Bundle/Care Development Process in Clinical Risk Management: A Systematic Review
Source: Healthcare (Basel). 2024 Nov 11;12(22):2242. doi: 10.3390/healthcare12222242 (PMC11593500; doi:10.3390/healthcare12222242)
Supplement: Supplementary file 1 [file healthcare-12-02242-s001.zip]

Archive with 5 entries (5 files):
- .DS_Store
- Multimedia File S1 (Search strategy).pdf
- Multimedia File S2 (List of excluded studies).pdf
- Multimedia File S3 (Summary of finding of included studies).pdf
- Multimedia File S4 (Critical Appraisal Tool).pdf
